# Supplementary material for: Long-Term Per- and Polyfluoroalkyl Substances Exposure and Kidney Function in Taiwanese Adolescents and Young Adults: A 10-Year Prospective Cohort Study
Source: J Xenobiot. 2026 Jan 21;16(1):16. doi: 10.3390/jox16010016 (PMC12922100; doi:10.3390/jox16010016)
Supplement: Supplementary file 1 [file jox-16-00016-s001.zip]

Archive with 1 entries (1 files):
- jox-4087395-supplementary.pdf
